# Supplementary material for: Dataset of vehicle images for Indonesia toll road tariff classification
Source: Data Brief. 2020 Jul 23;32:106061. doi: 10.1016/j.dib.2020.106061 (PMC7394761; doi:10.1016/j.dib.2020.106061)
Supplement: Supplementary file 1 [file mmc1.xml]

<?xml version="1.0" encoding="utf-8" standalone="no"?>
<data>
  <datasets>
    <author>ananto.tri@ui.ac.id;ananto.ts@gmail.com</author>
    <type>1</type>
    <dataset>
      <name>Vehicle_Images</name>
      <caption />
      <description>This dataset is used for vehicle classification based on type and number of axles in which categorized into five groups, namely, Group-I, Group-II, Group-III, Group-IV, and Group-V by utilizing Convolution Neural Networks (CNN) as image segmentation and classification, Transfer Learning as the technique, Resnet architectures as base models, and fine-tuning as an enhancement.</description>
      <filetype>
        <name />
      </filetype>
      <filesize />
      <source>0</source>
      <sourcename>Original Data</sourcename>
      <access>
        <type>1</type>
        <name>Data available in data repository</name>
        <reponame>Mendeley Data</reponame>
        <PersistentId />
        <deeplinkurl>https://data.mendeley.com/datasets/9s33gv3gbt/draft?a=d664b4e6-b18b-4bc9-b5e9-e45363f2bb79</deeplinkurl>
      </access>
    </dataset>
  </datasets>
</data>
